# Supplementary material for: ATM Mutations Benefit Bladder Cancer Patients Treated With Immune Checkpoint Inhibitors by Acting on the Tumor Immune Microenvironment
Source: Front Genet. 2020 Aug 14;11:933. doi: 10.3389/fgene.2020.00933 (PMC7456912; doi:10.3389/fgene.2020.00933)
Supplement: TABLE S1 — Eight DNA damage repair (DDR) pathway gene sets. BER, base excision repair; DSB, double-strand break repair; FA, Fanconi anemia; HR, homologous recombination; MMR, mismatch repair; NER, nucleotide excision repair; NHEJ, non-homologous end-joining; SSB, single-stranded DNA binding. [file Table_1.xlsx]

## Sheet: Sheet1
Table S1. List of genes included in DNA damage response (DDR) gene set used for Comparison Analysis （MsiDB)
	BER(R-HSA-73884_REACTOME_Base_Excision_Repair)	DSB(R-HSA-5696398_REACTOME_Double_Strand_Break_Repair)	FA(R-HSA-6783310_REACTOME_Fanconi_Anemia_Pathway)	HR(hsa03440_KEGG_Homologous_Recombination)	MMR(hsa03430_KEGG_Mismatch_Repair)	NER(R-HSA-5696398_REACTOME_Nucleotide_Excision_Repair)	NHEJ(hsa03450_KEGG_Non_Homologous_End_Joining)	SSB(GO:0003697_Single_Stranded_DNA_Binding)	DDR(merged)
	CCNO	RAD50	FANCA	RAD50	POLD3	CDK7	RAD50	ERCC1	CCNO
	POLD3	XRCC6	FANCC	H2AFX	MLH3	POLD3	DNTT	ERCC4	POLD3
	FEN1	H2AFX	FANCD2	LIG1	MSH6	ERCC8	FEN1	ERCC5	FEN1
	SMUG1	LOC389901	FANCE	MRE11A	RPA4	DDB1	XRCC6	FUBP1	SMUG1
	APEX1	LIG1	FANCB	NBN	LIG1	DDB2	POLL	HMGB2	APEX1
	LIG1	LIG4	FANCF	ATM	MLH1	ERCC1	POLM	HNRNPA1	LIG1
	LIG3	MRE11A	FANCG	RAD51	MSH2	ERCC2	LIG4	HNRNPA2B1	LIG3
	MPG	NBN	ZBTB32	RAD52	MSH3	ERCC3	MRE11A	HNRPDL	MPG
	MUTYH	ATM	UBE2T	RPA1	PCNA	ERCC4	PRKDC	IGHMBP2	MUTYH
	NTHL1	TDP1	ATM	RPA2	PMS2	ERCC5	DCLRE1C	MLH1	NTHL1
	OGG1	PRKDC	ATR	RPA3	POLD1	ERCC6	LOC731751	MSH2	OGG1
	PCNA	RAD51	FANCL	LOC651610	POLD2	GTF2H1	XRCC4	MSH3	PCNA
	POLB	RAD52	FANCM	BRCA1	POLD4	GTF2H2	XRCC5	MYT2	POLB
	POLD1	RPA1	RPS27A	BRCA2	RFC1	GTF2H3	NHEJ1	PCBP1	POLD1
	POLD2	RPA2	LOC648152	TP53BP1	RFC2	GTF2H4		PMS2	POLD2
	POLD4	RPA3	LOC651610	BRIP1	RFC3	LIG1		POT1	POLD4
	TDG	LOC651610	LOC651921	MDC1	RFC4	MNAT1		PURA	TDG
	XRCC1	BRCA1	BRCA1	RAD50	RFC5	PCNA		PURB	XRCC1
	MBD4	BRCA2	BRCA2	POLD3	RPA1	POLD1		RAD23A	MBD4
		TP53BP1	RPS27AP11	EME1	RPA2	POLD2		RAD23B	TCEA1
		XRCC4	UBA52	RAD54B	RPA3	POLE		RAD51	ERCC8
		XRCC5	RPS27AP11	RPA4	SSBP1	POLE2		RAD51AP1	LOC652857
		BRIP1	USP1	MRE11A	EXO1	POLR2A		RBMS1	RPA3
		MDC1	PALB2	NBN		POLR2B		RPA1	RPA3
			C17orf70	POLD1		POLR2C		RPA2	DDB2
			C19orf40	POLD2		POLR2D		RPA3	POLR2E
				POLD4		POLR2E		RPA4	POLR2H
				RAD51		POLR2F		SUB1	RFC2
				RAD51C		POLR2G		TERF2	XPA
				RAD51B		POLR2H		TERF2IP	RFC3
				RAD51D		POLR2I		TP53	ERCC1
				RAD52		POLR2J		TREX1	RPA2
				RPA1		POLR2K		WBP11	RPA2
				RPA2		POLR2L		XPC	CCNH
				RPA3		XAB2		YBX1	XAB2
				BLM		POLD4			ERCC6
				SSBP1		RAD23B			POLE
				BRCA2		RFC2			ERCC2
				TOP3A		RFC3			RAD23B
				XRCC2		RFC4			POLR2J
				XRCC3		RFC5			POLR2G
				SHFM1		RPA1			DDB1
				MUS81		RPA2			ERCC5
				RAD54L		RPA3			RPA1
				TOP3B		LOC652672			RPA1
						LOC652857			LOC652672
						GTF2H2B			GTF2H2
						TCEA1			POLR2B
						XPA			ERCC4
						XPC			POLR2L
						CCNH			POLR2A
									RFC4
									GTF2H1
									ERCC3
									RFC5
									GTF2H4
									GTF2H2B
									POLR2D
									POLR2I
									CDK7
									GTF2H3
									POLE2
									XPC
									POLR2C
									MNAT1
									POLR2K
									POLR2F
									MSH3
									MSH2
									SSBP1
									RFC1
									EXO1
									MLH1
									RPA4
									PMS2
									MSH6
									MLH3
									PCBP1
									PURB
									ERCC1
									HMGB2
									IGHMBP2
									RBMS1
									RAD23B
									HNRNPA2B1
									TP53
									ERCC5
									TERF2IP
									PURA
									TREX1
									ERCC4
									WBP11
									POT1
									RAD51AP1
									MYT2
									RAD23A
									HNRPDL
									XPC
									FUBP1
									RAD51
									RAD51
									SUB1
									HNRNPA1
									YBX1
									TERF2
									RAD50
									RAD50
									H2AFX
									LIG4
									PRKDC
									XRCC4
									LOC651610
									NBN
									NBN
									XRCC6
									BRIP1
									RAD52
									RAD52
									TP53BP1
									BRCA1
									MRE11A
									MRE11A
									MDC1
									TDP1
									LIG1
									BRCA2
									BRCA2
									LOC389901
									ATM
									XRCC5
									RAD54L
									SHFM1
									POLD3
									TOP3A
									XRCC3
									POLD4
									RAD51B
									SSBP1
									TOP3B
									RAD51D
									MUS81
									POLD1
									EME1
									RPA4
									RAD54B
									RAD51C
									XRCC2
									BLM
									POLD2
									LIG4
									PRKDC
									NHEJ1
									XRCC4
									FEN1
									POLM
									XRCC6
									DNTT
									LOC731751
									POLL
									DCLRE1C
									XRCC5
									FANCA
									FANCC
									FANCD2
									FANCE
									FANCB
									FANCF
									FANCG
									ZBTB32
									UBE2T
									ATM
									ATR
									FANCL
									FANCM
									RPS27A
									LOC648152
									LOC651610
									LOC651921
									BRCA1
									BRCA2
									RPS27AP11
									UBA52
									RPS27AP11
									USP1
									PALB2
									C17orf70
									C19orf40
